# Supplementary material for: Interaction of Masitinib with Organic Cation Transporters
Source: Int J Mol Sci. 2022 Nov 16;23(22):14189. doi: 10.3390/ijms232214189 (PMC9693006; doi:10.3390/ijms232214189)
Supplement: Supplementary file 1 [file ijms-23-14189-s001.zip]

Archive with 1 entries (1 files):
- ijms-1993853-supplementary.pdf
